# Supplementary material for: Breaking the burst: Unveiling mechanisms behind fragmented network bursts in patient-derived neurons
Source: Stem Cell Reports. 2024 Oct 3;19(11):1583–97. doi: 10.1016/j.stemcr.2024.09.001 (PMC11589196; doi:10.1016/j.stemcr.2024.09.001)
Supplement: Table S2. Output and p values [file mmc2.xlsx]

## Sheet: Dynasore in vitro
Well	NBR	NBD	PSIB	CV_IBI	#FBs			after Dyn	NBR	NBD	PSIB	CV_IBI	#FBs
exp FB2_08_08_2023 0:300 sec								1550: 1850 sec
B6	4	1.72375	98.4305	0.260949	1				10.6	0.832075	17.0676	0.225565	1.49057
C6	3	1.82333	95.7243	0.0514538	1				6.6	0.85303	14.6897	0.270667	1
D6	3	1.80167	95.1368	0.0984095	1				6.2	0.889516	12.0963	0.0465773	1
exp FB2t_11_08_2023 0:300 sec								950: 1250 sec
A2	3.6	1.63333	95.8819	0.038232	1				3.4	1.21029	12.4398	0.135119	1
A3	5	1.565	97.834	0.122985	1				7.6	1.29145	9.63786	0.186419	1.5
B1	4.8	1.56458	98.7862	0.213999	1				10.8	0.881481	15.3419	0.378593	1.16667
C1	4.6	1.47935	98.2778	0.125604	1				7.4	1.08851	10.1056	0.218819	1.21622
exp FB3t_31_10_2023 0:300 sec								1520:1820 sec
A3	2.8	4.53929	94.7407	0.144612	1				5.8	1.01897	10.8751	0.104341	1
C3	2.6	4.09423	93.6043	0.166041	1				3.4	0.920588	7.47484	0.344806	1
D1	1.8	6.125	94.8589	0.0283357	1				5.6	1.52768	13.5792	0.488659	1.03571

## Sheet: DMSO in vitro
Well	NBR	NBD	PSIB	CV_IBI	#FBs			after Dyn	NBR	NBD	PSIB	CV_IBI	#FBs
FB2_08_08_2023_d_serine 0:300 s								FB2_08_08_2023_dMSO 120:420 s
A5	3.6	1.76111	87.8935	0.127011	1				4.6	1.74239	91.7872	0.111927	1
B5	2.8	1.80714	94.5889	0.1346	1				5.4	1.65185	97.6282	0.313644	1
C5	3.6	1.52639	90.597	0.0686297	1				4.4	1.53182	92.9248	0.110241	1
D5	3	1.76833	94.8364	0.0758861	1				4.2	1.80714	96.7296	0.206815	0.952381
FB3_31_10_2023 0:300								FB3_31_10_2023 1000:1300
A3	2.4	4.45625	95.4665	0.140465	1				2.4	4.83333	95.4763	0.117133	0.916667

## Sheet: Dynasore in silico
NBR	NBD	PSIB	CV_IBI	#FBs		enhanced STD	NBR	NBD	PSIB	CV_IBI	#FBs
4.2	2.17024	98.0077	0.0239097	1			8	1.22375	95.8182	0.096547	1.175
4.2	2.08095	98.7413	0.0277931	1			8.2	1.09878	96.8708	0.0678948	1.14634
4.6	2.05543	98.7187	0.0324863	1			9.6	1.07812	96.0135	0.081126	1.14583
4	2.23	98.8951	0.0247382	1			7.6	1.17368	97.0296	0.086656	1.26316
3.6	2.08194	97.5591	0.0363477	1			6.6	1.08106	93.5203	0.104571	1.36364
4	2.1225	99.0762	0.0362845	1			7.4	1.13919	96.1142	0.0951487	1.32432
4.2	2.20119	98.6589	0.0272279	1			8.4	1.17738	96.6572	0.0808821	1.28571
4	2.25625	99.3037	0.0202278	1			7.8	1.18013	98.2641	0.0783804	1.33333
4.6	2.03043	99.1206	0.0250907	1			9.4	1.06649	97.6796	0.0747267	1.53191
3.6	2.17639	98.2317	0.0393996	1			4.8	1.5875	97.1207	0.0567222	1

## Sheet: #Fragments patients
Control	GEFS+	DS	KS
1	4.54545	4.1875	2.06667
1	7.6	2.94444	3.94444
1	8.5	1.6087	3.84211
1	8.6	2.09524	2.61905
1	6.42857	2	3.78947
1	1.0625	1.24	2.57143
1	2.14286	1	2.88889
1	1	1.07692	2.78261
1	1	1.03571	3.57895
1	1	1	2.14286
1			2.38462
1.19048			3.47368
1			2.46154
1			2.05714
1			1.71111
1			3.5625
1.01923			1.88889
1			3
1.07353
1
1
1.11111
1
1.14286
1.01667
1.02667

## Sheet: Statistics
Figure 1D		P-value			Figure 3E		P-value			Figure S2A			P-value		Figure S3B			P-value
Kruskal-Wallis test with Dunn's multiple comparisons		<0.0001	****		2way ANOVA with Fisher's LSD test					2way ANOVA with Fisher's LSD test					Wilcoxon matched-pairs signed rank test
Control vs. GEFS+		0.0007	***		# Fragments					# Fragments					# Fragments Basal vs more STD			<0.0001	****
Control vs. DS		0.0283	*		in vitro Basal vs. Dynasore		0.0215	*		basal vs dynasore			0.0201	*	NBR Basal vs more STD			<0.0001	****
Control vs. KS		<0.0001	****		in silico basal vs dynasore		0.0002	***		basal vs DMSO			>0.9999	ns	NBD Basal vs more STD			<0.0001	****
					Basal in vitro vs in silico		>0.9999	ns		basal vs basal			>0.9999	ns	CVIBI Basal vs more STD			<0.0001	****
					Dynasore in vitro vs in silico		0.0453	*		dynasore vs DMSO			0.03999	*
					NBR					NBR
					in vitro Basal vs. Dynasore		<0.0001	****		basal vs dynasore			<0.0001	****
					in silico basal vs dynasore		<0.0001	****		basal vs DMSO			0.1838	ns
					Basal in vitro vs in silico		0.4056	ns		basal vs basal			0.6366	ns
					Dynasore in vitro vs in silico		0.1401	ns		dynasore vs DMSO			0.0105	*
					NBD					NBD
					in vitro Basal vs. Dynasore		0.0003	***		basal vs dynasore			0.002	**
					in silico basal vs dynasore		0.0135	*		basal vs DMSO			0.9337	ns
					Basal in vitro vs in silico		0.1972	ns		basal vs basal			0.5861	ns
					Dynasore in vitro vs in silico		0.7332	ns		dynasore vs DMSO			0.0721	ns
					CVIBI					CVIBI
					in vitro Basal vs. Dynasore		0.0039	**		basal vs dynasore			0.0205	*
					in silico basal vs dynasore		0.1448	ns		basal vs DMSO			0.3279	ns
					Basal in vitro vs in silico		0.0091	**		basal vs basal			0.7723	ns
					Dynasore in vitro vs in silico		<0.0001	****		dynasore vs DMSO			0.2177	ns
